# Supplementary material for: Octopamine Rescues Endurance and Climbing Speed in Drosophila Clkout Mutants with Circadian Rhythm Disruption
Source: Cells. 2023 Oct 25;12(21):2515. doi: 10.3390/cells12212515 (PMC10648926; doi:10.3390/cells12212515)
Supplement: Supplementary file 1 [file cells-12-02515-s001.zip]

Archive with 2 entries (2 files):
- Supplementary Figures.pdf
- Table S1. Data Deposit.xlsx
